# Supplementary material for: Rich Oxygen Vacancies in Bimetallic MnCo2O4.5 Spheres for Enhancing Lean Methane Catalytic Oxidation
Source: Nanomaterials (Basel). 2025 Mar 31;15(7):524. doi: 10.3390/nano15070524 (PMC11990540; doi:10.3390/nano15070524)
Supplement: Supplementary file 1 [file nanomaterials-15-00524-s001.zip]

Archive with 1 entries (1 files):
- nanomaterials-3542570-supplementary.pdf
